# Supplementary material for: A Review of Gas Measurement Set-Ups
Source: Sensors (Basel). 2022 Mar 27;22(7):2557. doi: 10.3390/s22072557 (PMC9002727; doi:10.3390/s22072557)
Supplement: Supplementary file 1 [file sensors-22-02557-s001.zip]

Archive with 1 entries (1 files):
- sensors-1638380-supplementary.pdf
